# Supplementary material for: Genetic Ablation of LAT1 Inhibits Growth of Liver Cancer Cells and Downregulates mTORC1 Signaling
Source: Int J Mol Sci. 2023 May 24;24(11):9171. doi: 10.3390/ijms24119171 (PMC10253063; doi:10.3390/ijms24119171)
Supplement: Supplementary file 1 [file ijms-24-09171-s001.zip]

Archive with 1 entries (1 files):
- ijms-2396816-supplementary.pdf
